# Supplementary material for: Whole genome sequence analyses of eGFR in 23,732 people representing multiple ancestries in the NHLBI trans-omics for precision medicine (TOPMed) consortium
Source: eBioMedicine. 2021 Jan 6;63:103157. doi: 10.1016/j.ebiom.2020.103157 (PMC7804602; doi:10.1016/j.ebiom.2020.103157)
Supplement: Supplementary file 1 [file mmc1.xlsx]

## Sheet: extracted_known_102319
Supplemental Table 3. Association of previously reported SNVs in known eGFR loci from trans-ethnic studies
Gene Name	rsid	Chr	Position (hg38)	n	MAF	minor.allele	ref	alt	beta	SE	Wald.Stat	Wald.pval
GATM	rs2486288	15	45420141	23732	0.394067	ref	T	C	-0.534341	0.0943905	32.0465	1.50527e-08
CDK12-MED1	rs4795384	17	39560518	23732	0.340405	ref	C	G	-0.546371	0.0966369	31.966	1.56892e-08
GCKR	rs1260326	2	27508073	23732	0.323087	ref	T	C	-0.491382	0.0883667	30.9215	2.68673e-08
UNCX	rs62435145	7	1246931	23732	0.463235	alt	G	T	-0.484143	0.0878299	30.3853	3.54209e-08
VEGFA	rs881858	6	43838872	23732	0.403906	ref	G	A	-0.462488	0.0873421	28.0384	1.1893e-07
PRKAG2	rs10265221	7	151717243	23732	0.224907	alt	T	C	-0.481632	0.0937393	26.399	2.7768e-07
SHROOM3	rs142647267	4	76480299	23732	0.296456	alt	C	T	-0.442059	0.0883245	25.0494	5.58793e-07
NFATC1	rs8096658	18	79396537	23732	0.371039	alt	C	G	-0.406726	0.0825722	24.2626	8.4057e-07
MPPED2	rs963837	11	30727543	23732	0.320727	alt	T	C	0.423304	0.086126	24.1566	8.88097e-07
UMOD-PDILT	rs77924615	16	20381010	23732	0.147902	alt	G	A	0.517918	0.107014	23.423	1.30014e-06
CPS1	rs1047891	2	210675783	23732	0.319189	alt	C	A	-0.406221	0.088481	21.0777	4.4102e-06
LRP2	rs3770636	2	169346323	23732	0.0594135	alt	T	G	0.86079	0.206304	17.4093	3.01352e-05
RGS14-SLC34A1	rs3812036	5	177386403	23732	0.176744	alt	C	T	-0.392044	0.099798	15.4321	8.55222e-05
WDR37	rs80282103	10	853131	23732	0.128603	alt	A	T	-0.519385	0.132315	15.4085	8.65994e-05
ORC4	rs13026220	2	147828890	23732	0.280823	alt	A	G	-0.363533	0.0960029	14.339	0.000152671
PRDM8-FGF5	rs12509595	4	80261400	23732	0.23285	alt	T	C	0.340545	0.0921844	13.6469	0.000220609
DPEP1	rs2460449	16	89634339	23732	0.316113	alt	G	A	-0.33424	0.0913799	13.3788	0.000254488
STC1	rs7007761	8	23862058	23732	0.358461	alt	C	T	-0.304131	0.0847703	12.8717	0.000333593
BCAS3	rs9895661	17	61379228	23732	0.321001	ref	C	T	0.331241	0.0957854	11.9589	0.000543878
AK125311	rs856563	7	46683912	23732	0.418696	ref	T	C	-0.294654	0.0858737	11.7735	0.000600808
BCAS1	rs17216707	20	54115823	23732	0.148365	alt	T	C	0.362296	0.106836	11.4998	0.000696037
SLC15A2	rs2250067	3	121925183	23732	0.488602	alt	C	T	-0.285882	0.0865944	10.8992	0.000962055
UBE2Q2	rs11636251	15	75946679	23732	0.413324	alt	C	T	-0.270188	0.0833704	10.5029	0.0011919
PIP5K1B	rs2039424	9	68817258	23732	0.384523	ref	G	A	0.273287	0.0856898	10.1714	0.00142637
SUFU	rs6892	10	102816113	23732	0.124642	alt	A	G	0.362452	0.117256	9.55496	0.0019941
NAT8	rs6546869	2	73668638	23732	0.321486	alt	G	A	0.314443	0.102209	9.46465	0.0020947
SLC22A2	rs316020	6	160248049	23732	0.109999	ref	A	G	-0.401157	0.135692	8.74014	0.00311281
NFAT5	rs11641050	16	69588201	23732	0.274924	alt	C	T	0.289392	0.10001	8.37307	0.00380821
TMEM60	rs848486	7	77922810	23732	0.434835	ref	G	A	0.247487	0.0864582	8.19389	0.00420316
RHOC	rs12722725	1	112716059	23732	0.0792601	alt	T	C	-0.386554	0.135169	8.17833	0.00423938
DDX1	rs807603	2	15652394	23732	0.457252	ref	T	C	0.245761	0.0877354	7.84651	0.00509188
TRIB1	rs2001945	8	125465736	23732	0.372809	ref	G	C	-0.232602	0.0838655	7.69239	0.00554541
GBAP1	rs2070803	1	155185239	23732	0.460244	ref	G	A	-0.228346	0.0837581	7.43243	0.00640587
SHH	rs6971211	7	155871992	23732	0.415705	alt	C	T	-0.222049	0.0819624	7.3395	0.00674555
CYP26A1	rs4418728	10	93079967	23732	0.422425	alt	G	T	-0.224967	0.0832919	7.29512	0.00691421
TSPAN9	rs632887	12	3283185	23732	0.448466	alt	A	G	-0.214584	0.0829486	6.69233	0.00968286
SDCCAG8	rs10158537	1	243324884	23732	0.271975	alt	C	G	-0.239017	0.0924459	6.68473	0.00972425
WDR72	rs62005941	15	53623569	23732	0.204155	alt	C	G	0.258185	0.101744	6.43941	0.0111616
XYLB	rs36070911	3	38456948	23732	0.485547	alt	A	G	-0.208404	0.085488	5.94292	0.0147765
C2orf73	rs1527649	2	54354219	23732	0.22122	ref	C	T	0.237362	0.0992859	5.71541	0.0168167
DAB2	rs13179493	5	39426205	23732	0.188501	alt	T	C	-0.234235	0.0993069	5.56344	0.0183394
GAB2	rs2063724	11	78422031	23732	0.255962	alt	T	C	0.243744	0.106442	5.24376	0.0220256
ARFRP1	rs1758206	20	63704982	23732	0.0654601	ref	T	C	0.364615	0.161421	5.10209	0.023897
SLC47A1	rs11871125	17	19529080	23732	0.333832	alt	C	T	-0.187641	0.0845046	4.93055	0.026386
ATP50	rs2834317	21	33984405	23732	0.102162	alt	G	A	-0.273018	0.123111	4.91798	0.0265786
NFE2L2	rs35955110	2	177278643	23732	0.279475	alt	T	C	-0.198905	0.0900166	4.88255	0.0271294
HOXD8	rs187355703	2	176128855	23732	0.0121566	alt	C	G	-0.702437	0.320001	4.81849	0.028156
DGKH	rs34445998	13	42183077	23732	0.124052	alt	C	T	0.284237	0.130221	4.76431	0.0290557
RNASEH2C	rs11604451	11	65784239	23732	0.261293	alt	C	T	-0.19809	0.0924029	4.59575	0.0320514
TP53INP2	rs2273684	20	34941963	23732	0.481333	ref	T	G	-0.193959	0.0906288	4.58022	0.0323431
C1QTNF3-AMACR-RAI14	rs10066990	5	34509720	23732	0.272986	alt	G	A	-0.186338	0.0888601	4.39732	0.0359954
ZNF436	rs4525087	1	23365736	23732	0.447476	ref	A	C	-0.198447	0.0947456	4.38701	0.0362137
IGFBP5	rs7587010	2	216810266	23732	0.472737	ref	G	T	-0.17205	0.0825125	4.34782	0.0370563
MKL1	rs17001977	22	40484209	23732	0.0805031	alt	G	A	0.286651	0.151152	3.59652	0.0579008
CUX2	rs79105258	12	111280427	23732	0.0209843	alt	C	A	-0.608606	0.34329	3.14304	0.0762514
SLC6A13	rs10774020	12	239710	23732	0.45485	ref	T	C	-0.145546	0.0847188	2.9515	0.0857981
CELF1-PTPMT1	rs11039221	11	47406188	23732	0.302777	alt	C	T	-0.163691	0.0965227	2.87602	0.0899078
AKAP7-ARG1	rs9375818	6	131560938	23732	0.277853	alt	G	A	-0.160187	0.0955139	2.81268	0.0935222
MYPN	rs7475348	10	68205420	23732	0.375295	alt	C	T	0.141406	0.0859503	2.70669	0.0999281
C6orf1-RPS10-NUDT3	rs6935129	6	34403930	23732	0.104395	ref	A	G	0.249491	0.15522	2.58352	0.107981
TFDP2	rs1511299	3	141997230	23732	0.181422	alt	T	C	0.168766	0.105227	2.57226	0.108752
ANXA9	rs267738	1	150968149	23732	0.128371	alt	T	G	0.182178	0.113915	2.55757	0.109767
CACNA1S	rs3850625	1	201047168	23732	0.0814512	alt	G	A	0.2105	0.133561	2.48397	0.115011
DACH1	rs584480	13	71771373	23732	0.465532	ref	C	T	0.126659	0.0850802	2.21622	0.136567
JUND-LSM4	rs8108623	19	18297709	23732	0.37165	ref	C	A	-0.123851	0.0839716	2.17537	0.140236
CASP9	rs45619934	1	15585452	23732	0.238749	alt	G	T	-0.139224	0.0952843	2.13493	0.143977
PSD4-PAX8	rs11123169	2	113209498	23732	0.329197	ref	C	T	0.121857	0.0860782	2.00407	0.156877
PMF1-BGLAP	rs2842870	1	156230880	23732	0.406329	alt	T	C	0.116432	0.0839978	1.92135	0.165708
EPB41L3	rs1719934	18	5585159	23732	0.348749	alt	A	G	-0.108736	0.0839024	1.67957	0.194982
SLC7A9	rs7252778	19	32869463	23732	0.495217	alt	C	A	-0.106417	0.0851231	1.56289	0.211243
NT5C1B-RDH14	rs13417750	2	18500099	23732	0.315228	alt	G	A	-0.107701	0.0878441	1.5032	0.22018
PCAT18-AQP4	rs16942751	18	26813249	23732	0.10568	alt	C	A	-0.146119	0.129632	1.27055	0.259664
KRR1-PHLDA1	rs1275609	12	75877403	23732	0.436499	alt	G	A	0.0921255	0.0857158	1.15515	0.282474
SALL1	rs12935539	16	51721080	23732	0.230174	alt	T	C	-0.102437	0.0968281	1.11921	0.290089
SLC7A6	rs9888796	16	68263686	23732	0.182833	ref	T	C	0.0959069	0.101792	0.887706	0.3461
RGS12	rs13108218	4	3442204	23732	0.447813	ref	A	G	-0.075444	0.0814593	0.857763	0.354365
NRG1	rs4489283	8	32542144	23732	0.385682	ref	T	C	0.0723239	0.0864889	0.699267	0.40303
RNF152	rs896642	18	61711841	23732	0.383427	alt	C	T	0.0780404	0.095392	0.669292	0.413299
NFKB1	rs223401	4	102817815	23732	0.376222	alt	T	C	0.068808	0.0910448	0.571174	0.449793
CEMIP	rs62035088	15	80873501	23732	0.124347	alt	G	A	0.0824216	0.113486	0.527471	0.467672
FAM53B	rs4962691	10	124735568	23732	0.410501	alt	C	T	-0.051135	0.0873698	0.342542	0.558365
PIK3R1	rs113246091	5	68443447	23732	0.0816619	alt	G	A	-0.0698313	0.143497	0.236818	0.626514
RASGRP1	rs9920185	15	38981374	23732	0.323782	alt	C	A	-0.0372545	0.0879335	0.179493	0.671809
DCAF12	rs61237993	9	34130437	23732	0.138631	alt	G	A	0.0503935	0.124123	0.164833	0.684745
FAP	rs77335736	2	162233356	23732	0.0304652	alt	C	T	-0.0568218	0.255271	0.0495481	0.823851
NRIP1	rs2823139	21	15204463	23732	0.322961	alt	G	A	0.0174316	0.0861847	0.0409087	0.839714
SMAD7	rs2337106	18	48934533	23732	0.338741	ref	C	G	0.0153067	0.0854469	0.0320901	0.85783
ASTN2	rs13283416	9	116539328	23732	0.428198	alt	T	G	0.00896022	0.0844985	0.0112445	0.915551
HLA-DRB1-HLA-DQA1	rs117463603	6	32612725	23732	0.0182033	alt	G	A	0.0287309	0.317051	0.0082118	0.927795
ETV5-KNG1	rs13081203	3	185604855	23732	0.373399	alt	G	A	-0.00627903	0.0858424	0.00535033	0.94169
IGF1R	rs11858316	15	98705800	23732	0.476951	alt	C	T	0.00186492	0.0828301	0.000506923	0.982037
